# Supplementary material for: The integrase of genomic island GIsul2 mediates the mobilization of GIsul2 and ISCR-related element CR2-sul2 unit through site-specific recombination
Source: Front Microbiol. 2022 Aug 1;13:905865. doi: 10.3389/fmicb.2022.905865 (PMC9376610; doi:10.3389/fmicb.2022.905865)
Supplement: Supplementary file 4 [file Table_4.XLSX]

## Sheet: complete genomes
Elements type	Taxonomic lineage	Total number of analyzed genomes	Elements located on chromosome	Elements located on plasmid	Proportion of genomes carrying the element
GI12K	Proteobacteria.Betaproteobacteria.Nitrosomonadales.Nitrosomonadaceae.Nitrosomonas.Nitrosomonas eutropha	1	1		1
GI12K	Proteobacteria.Betaproteobacteria.Neisseriales.Chromobacteriaceae.Chromobacterium.Chromobacterium rhizoryzae	1	1		1
GI12K	Proteobacteria.Betaproteobacteria.Burkholderiales.Alcaligenaceae.Bordetella.Bordetella trematum	2	1		0.5
GIsul2	Proteobacteria.Alphaproteobacteria.Sphingomonadales.Sphingomonadaceae.Sphingopyxis.Sphingopyxis granuli	1	1		1
GIsul2	Proteobacteria.Betaproteobacteria.Burkholderiales.Alcaligenaceae.Achromobacter.Achromobacter denitrificans	2	1		0.5
GIsul2	Proteobacteria.Betaproteobacteria.Burkholderiales.Alcaligenaceae.Achromobacter.Achromobacter xylosoxidans	8	3		0.375
GIsul2	Proteobacteria.Betaproteobacteria.Burkholderiales.Alcaligenaceae.Alcaligenes.Alcaligenes faecalis	4	1		0.25
GIsul2	Proteobacteria.Betaproteobacteria.Burkholderiales.Alcaligenaceae.Bordetella.Bordetella bronchiseptica	13	2		0.153846
GIsul2	Proteobacteria.Betaproteobacteria.Burkholderiales.Alcaligenaceae.Bordetella.Bordetella genomosp. 6	1	1		1
GIsul2	Proteobacteria.Betaproteobacteria.Burkholderiales.Comamonadaceae.Melaminivora.Melaminivora sp. SC2-9	1	1		1
GIsul2	Proteobacteria.Betaproteobacteria.Rhodocyclales.Zoogloeaceae.Azoarcus.Azoarcus sp. SY39	1	1		1
GIsul2	Proteobacteria.Gammaproteobacteria.Enterobacterales.Enterobacteriaceae.Citrobacter.Citrobacter freundii	20	1		0.05
GIsul2	Proteobacteria.Gammaproteobacteria.Enterobacterales.Enterobacteriaceae.Enterobacter.Enterobacter cloacae	39	1		0.025641
GIsul2	Proteobacteria.Gammaproteobacteria.Enterobacterales.Enterobacteriaceae.Escherichia.Escherichia coli	661	2		0.00302572
GIsul2	Proteobacteria.Gammaproteobacteria.Enterobacterales.Enterobacteriaceae.Shigella.Shigella flexneri	27	4		0.148148
GIsul2	Proteobacteria.Gammaproteobacteria.Enterobacterales.Morganellaceae.Morganella.Morganella morganii	9	1		0.111111
GIsul2	Proteobacteria.Gammaproteobacteria.Enterobacterales.Morganellaceae.Providencia.Providencia stuartii	6	1	1	0.333333
GIsul2	Proteobacteria.Gammaproteobacteria.Pseudomonadales.Moraxellaceae.Acinetobacter.Acinetobacter baumannii	120	6	1	0.0583333
GIsul2	Proteobacteria.Gammaproteobacteria.Pseudomonadales.Moraxellaceae.Acinetobacter.Acinetobacter calcoaceticus	2		1	0.5
CR2-sul2	Actinobacteria.Actinobacteria.Corynebacteriales.Corynebacteriaceae.Corynebacterium.Corynebacterium crudilactis	1		1	1
CR2-sul2	Proteobacteria.Alphaproteobacteria.Rhodobacterales.Rhodobacteraceae.Phaeobacter.Phaeobacter inhibens	22	8		0.363636
CR2-sul2	Proteobacteria.Betaproteobacteria.Burkholderiales.Alcaligenaceae.Bordetella.Bordetella bronchiseptica	13	1		0.0769231
CR2-sul2	Proteobacteria.Betaproteobacteria.Burkholderiales.Alcaligenaceae.Bordetella.Bordetella trematum	2	1		0.5
CR2-sul2	Proteobacteria.Gammaproteobacteria.Aeromonadales.Aeromonadaceae.Aeromonas.Aeromonas caviae	6	2		0.333333
CR2-sul2	Proteobacteria.Gammaproteobacteria.Aeromonadales.Aeromonadaceae.Aeromonas.Aeromonas veronii	8		1	0.125
CR2-sul2	Proteobacteria.Gammaproteobacteria.Alteromonadales.Shewanellaceae.Shewanella.Shewanella algae	1		1	1
CR2-sul2	Proteobacteria.Gammaproteobacteria.Enterobacterales..Phytobacter.Phytobacter ursingii	1		1	1
CR2-sul2	Proteobacteria.Gammaproteobacteria.Enterobacterales.Enterobacteriaceae.Citrobacter.Citrobacter farmeri	1		1	1
CR2-sul2	Proteobacteria.Gammaproteobacteria.Enterobacterales.Enterobacteriaceae.Citrobacter.Citrobacter freundii	20	1	2	0.15
CR2-sul2	Proteobacteria.Gammaproteobacteria.Enterobacterales.Enterobacteriaceae.Citrobacter.Citrobacter freundii complex sp. CFNIH9	1		1	1
CR2-sul2	Proteobacteria.Gammaproteobacteria.Enterobacterales.Enterobacteriaceae.Citrobacter.Citrobacter koseri	6	1		0.166667
CR2-sul2	Proteobacteria.Gammaproteobacteria.Enterobacterales.Enterobacteriaceae.Enterobacter.Enterobacter cloacae	39		1	0.025641
CR2-sul2	Proteobacteria.Gammaproteobacteria.Enterobacterales.Enterobacteriaceae.Enterobacter.Enterobacter hormaechei	24	1	5	0.25
CR2-sul2	Proteobacteria.Gammaproteobacteria.Enterobacterales.Enterobacteriaceae.Escherichia.Escherichia albertii	11		1	0.0909091
CR2-sul2	Proteobacteria.Gammaproteobacteria.Enterobacterales.Enterobacteriaceae.Escherichia.Escherichia coli	661	12	24	0.0544629
CR2-sul2	Proteobacteria.Gammaproteobacteria.Enterobacterales.Enterobacteriaceae.Klebsiella.Klebsiella pneumoniae	274	12	9	0.0766423
CR2-sul2	Proteobacteria.Gammaproteobacteria.Enterobacterales.Enterobacteriaceae.Salmonella.Salmonella enterica	512	12	22	0.0664062
CR2-sul2	Proteobacteria.Gammaproteobacteria.Enterobacterales.Hafniaceae.Edwardsiella.Edwardsiella anguillarum	1		1	1
CR2-sul2	Proteobacteria.Gammaproteobacteria.Enterobacterales.Hafniaceae.Edwardsiella.Edwardsiella ictaluri	3		1	0.333333
CR2-sul2	Proteobacteria.Gammaproteobacteria.Enterobacterales.Morganellaceae.Proteus.Proteus mirabilis	19	3	1	0.210526
CR2-sul2	Proteobacteria.Gammaproteobacteria.Oceanospirillales.Alcanivoracaceae.Alcanivorax.Alcanivorax pacificus	1	1		1
CR2-sul2	Proteobacteria.Gammaproteobacteria.Oceanospirillales.Alcanivoracaceae.Alcanivorax.Alcanivorax xenomutans	1	1		1
CR2-sul2	Proteobacteria.Gammaproteobacteria.Pasteurellales.Pasteurellaceae.Bibersteinia.Bibersteinia trehalosi	4	1		0.25
CR2-sul2	Proteobacteria.Gammaproteobacteria.Pasteurellales.Pasteurellaceae.Histophilus.Histophilus somni	9	5		0.555556
CR2-sul2	Proteobacteria.Gammaproteobacteria.Pasteurellales.Pasteurellaceae.Pasteurella.Pasteurella multocida	47	3		0.0638298
CR2-sul2	Proteobacteria.Gammaproteobacteria.Pseudomonadales.Moraxellaceae.Acinetobacter.Acinetobacter baumannii	120	33	4	0.308333
CR2-sul2	Proteobacteria.Gammaproteobacteria.Pseudomonadales.Moraxellaceae.Acinetobacter.Acinetobacter defluvii	1	1		1
CR2-sul2	Proteobacteria.Gammaproteobacteria.Pseudomonadales.Moraxellaceae.Acinetobacter.Acinetobacter pittii	11	1		0.0909091
CR2-sul2	Proteobacteria.Gammaproteobacteria.Pseudomonadales.Pseudomonadaceae.Pseudomonas.Pseudomonas aeruginosa	152	2		0.0131579
CR2-sul2	Proteobacteria.Gammaproteobacteria.Vibrionales.Vibrionaceae.Vibrio.Vibrio campbellii	10		1	0.1
CR2-sul2	Proteobacteria.Gammaproteobacteria.Vibrionales.Vibrionaceae.Vibrio.Vibrio cholerae	45	7	1	0.177778
CR2-sul2	Proteobacteria.Gammaproteobacteria.Vibrionales.Vibrionaceae.Vibrio.Vibrio harveyi	4		1	0.25
CR2-sul2	Proteobacteria.Gammaproteobacteria.Vibrionales.Vibrionaceae.Vibrio.Vibrio owensii	4	1		0.25
CR2-sul2	Proteobacteria.Gammaproteobacteria.Vibrionales.Vibrionaceae.Vibrio.Vibrio parahaemolyticus	27	1		0.037037

## Sheet: draft genomes
Elements type	Taxonomic lineage	Total number of analyzed genomes	Number with the element detected	Proportion of genomes carrying the element
GI12K	Proteobacteria.Alphaproteobacteria.Rhodobacterales.Rhodobacteraceae.Paracoccus.Paracoccus alcaliphilus	1	1	1
GI12K	Proteobacteria.Betaproteobacteria.Burkholderiales.Alcaligenaceae.Alcaligenes.Alcaligenes faecalis	25	3	0.12
GI12K	Proteobacteria.Betaproteobacteria.Burkholderiales.Alcaligenaceae.Alcaligenes.Alcaligenes sp. EGD-AK7	1	1	1
GI12K	Proteobacteria.Betaproteobacteria.Burkholderiales.Alcaligenaceae.Alcaligenes.Alcaligenes sp. HPC1271	1	1	1
GI12K	Proteobacteria.Betaproteobacteria.Burkholderiales.Alcaligenaceae.Bordetella.Bordetella bronchiseptica	70	1	0.0142857
GI12K	Proteobacteria.Betaproteobacteria.Burkholderiales.Alcaligenaceae.Bordetella.Bordetella genomosp. 5	2	1	0.5
GI12K	Proteobacteria.Betaproteobacteria.Burkholderiales.Alcaligenaceae.Bordetella.Bordetella genomosp. 6	1	1	1
GI12K	Proteobacteria.Betaproteobacteria.Burkholderiales.Alcaligenaceae.Bordetella.Bordetella trematum	6	2	0.333333
GI12K	Proteobacteria.Betaproteobacteria.Burkholderiales.Alcaligenaceae.Eoetvoesia.Eoetvoesia caeni	1	1	1
GI12K	Proteobacteria.Betaproteobacteria.Burkholderiales.Comamonadaceae.Comamonas.Comamonas kerstersii	2	1	0.5
GI12K	Proteobacteria.Betaproteobacteria.Neisseriales.Chromobacteriaceae.Microvirgula.Microvirgula aerodenitrificans	2	1	0.5
GI12K	Proteobacteria.Betaproteobacteria.Nitrosomonadales.Nitrosomonadaceae.Nitrosomonas.Nitrosomonas eutropha	6	2	0.333333
GI12K	Proteobacteria.Betaproteobacteria.Rhodocyclales.Rhodocyclaceae..Rhodocyclaceae bacterium UBA2346	1	1	1
GI12K	Proteobacteria.Betaproteobacteria.Rhodocyclales.Rhodocyclaceae..Rhodocyclaceae bacterium UBA2357	1	1	1
GI12K	Proteobacteria.Gammaproteobacteria...Ignatzschineria.Ignatzschineria sp. F8392	1	1	1
GI12K	Proteobacteria.Gammaproteobacteria.Alteromonadales.Idiomarinaceae.Idiomarina.Idiomarina indica	1	1	1
GI12K	Proteobacteria.Gammaproteobacteria.Enterobacterales.Enterobacteriaceae.Citrobacter.Citrobacter koseri	22	1	0.0454545
GI12K	Proteobacteria.Gammaproteobacteria.Enterobacterales.Enterobacteriaceae.Enterobacter.Enterobacter cloacae	620	3	0.00483871
GI12K	Proteobacteria.Gammaproteobacteria.Enterobacterales.Enterobacteriaceae.Escherichia.Escherichia coli	12799	27	0.00210954
GI12K	Proteobacteria.Gammaproteobacteria.Enterobacterales.Enterobacteriaceae.Klebsiella.Klebsiella pneumoniae	5873	5	0.000851354
GI12K	Proteobacteria.Gammaproteobacteria.Enterobacterales.Enterobacteriaceae.Shigella.Shigella flexneri	445	4	0.00898876
GI12K	Proteobacteria.Gammaproteobacteria.Enterobacterales.Enterobacteriaceae.Shigella.Shigella sonnei	1323	1	0.000755858
GI12K	Proteobacteria.Gammaproteobacteria.Enterobacterales.Morganellaceae.Morganella.Morganella morganii	38	1	0.0263158
GI12K	Proteobacteria.Gammaproteobacteria.Enterobacterales.Morganellaceae.Providencia.Providencia rettgeri	14	1	0.0714286
GI12K	Proteobacteria.Gammaproteobacteria.Oceanospirillales.Alcanivoracaceae.Alcanivorax.Alcanivorax sp. N3-2A	1	1	1
GI12K	Proteobacteria.Gammaproteobacteria.Pasteurellales.Pasteurellaceae.Gallibacterium.Gallibacterium anatis	26	1	0.0384615
GI12K	Proteobacteria.Gammaproteobacteria.Pseudomonadales.Moraxellaceae.Acinetobacter.Acinetobacter baumannii	3190	2	0.000626959
GI12K	Proteobacteria.Gammaproteobacteria.Pseudomonadales.Moraxellaceae.Acinetobacter.Acinetobacter indicus	30	1	0.0333333
GI12K	Proteobacteria.Gammaproteobacteria.Pseudomonadales.Moraxellaceae.Acinetobacter.Acinetobacter pittii	172	2	0.0116279
GI12K	Proteobacteria.Gammaproteobacteria.Pseudomonadales.Pseudomonadaceae.Pseudomonas.Pseudomonas aeruginosa	3151	3	0.000952079
GI12K	Proteobacteria.Gammaproteobacteria.Pseudomonadales.Pseudomonadaceae.Pseudomonas.Pseudomonas litoralis	1	1	1
GI12K	Proteobacteria.Gammaproteobacteria.Pseudomonadales.Pseudomonadaceae.Pseudomonas.Pseudomonas monteilii	11	1	0.0909091
GI12K	Proteobacteria.Gammaproteobacteria.Xanthomonadales.Xanthomonadaceae..[Pseudomonas] geniculata	3	1	0.333333
GIsul2	Actinobacteria.Actinobacteria.Corynebacteriales.Mycobacteriaceae.Mycobacteroides.Mycobacteroides abscessus	1679	1	0.000595593
GIsul2	Proteobacteria.Alphaproteobacteria.Rhizobiales.Brucellaceae.Pseudochrobactrum.Pseudochrobactrum sp. B5	1	1	1
GIsul2	Proteobacteria.Alphaproteobacteria.Rhizobiales.Rhizobiaceae.Shinella.Shinella sp. DD12	1	1	1
GIsul2	Proteobacteria.Alphaproteobacteria.Sphingomonadales.Sphingomonadaceae.Blastomonas.Blastomonas sp. UPD001	1	1	1
GIsul2	Proteobacteria.Alphaproteobacteria.Sphingomonadales.Sphingomonadaceae.Sphingobium.Sphingobium faniae	1	1	1
GIsul2	Proteobacteria.Alphaproteobacteria.Sphingomonadales.Sphingomonadaceae.Sphingopyxis.Sphingopyxis granuli	2	1	0.5
GIsul2	Proteobacteria.Alphaproteobacteria.Sphingomonadales.Sphingomonadaceae.Sphingopyxis.Sphingopyxis sp. UBA6198	1	1	1
GIsul2	Proteobacteria.Betaproteobacteria.Burkholderiales.Alcaligenaceae.Achromobacter.Achromobacter sp. KAs 3-5	1	1	1
GIsul2	Proteobacteria.Betaproteobacteria.Burkholderiales.Alcaligenaceae.Achromobacter.Achromobacter sp. UBA5986	1	1	1
GIsul2	Proteobacteria.Betaproteobacteria.Burkholderiales.Alcaligenaceae.Achromobacter.Achromobacter xylosoxidans	60	2	0.0333333
GIsul2	Proteobacteria.Betaproteobacteria.Burkholderiales.Alcaligenaceae.Alcaligenes.Alcaligenes faecalis	25	1	0.04
GIsul2	Proteobacteria.Betaproteobacteria.Burkholderiales.Alcaligenaceae.Bordetella.Bordetella bronchiseptica	70	17	0.242857
GIsul2	Proteobacteria.Betaproteobacteria.Burkholderiales.Alcaligenaceae.Oligella.Oligella ureolytica	3	1	0.333333
GIsul2	Proteobacteria.Betaproteobacteria.Burkholderiales.Alcaligenaceae.Oligella.Oligella urethralis	10	1	0.1
GIsul2	Proteobacteria.Betaproteobacteria.Burkholderiales.Alcaligenaceae.Pusillimonas.Pusillimonas sp. T2	1	1	1
GIsul2	Proteobacteria.Betaproteobacteria.Burkholderiales.Comamonadaceae.Comamonas.Comamonas granuli	1	1	1
GIsul2	Proteobacteria.Betaproteobacteria.Rhodocyclales.Zoogloeaceae.Thauera.Thauera butanivorans	1	1	1
GIsul2	Proteobacteria.Gammaproteobacteria....Gammaproteobacteria bacterium	526	1	0.00190114
GIsul2	Proteobacteria.Gammaproteobacteria...Ignatzschineria.Ignatzschineria cameli	5	5	1
GIsul2	Proteobacteria.Gammaproteobacteria.Aeromonadales.Aeromonadaceae.Aeromonas.Aeromonas hydrophila	52	1	0.0192308
GIsul2	Proteobacteria.Gammaproteobacteria.Cellvibrionales.Spongiibacteraceae.Spongiibacter.Spongiibacter tropicus	4	1	0.25
GIsul2	Proteobacteria.Gammaproteobacteria.Enterobacterales.Enterobacteriaceae.Citrobacter.Citrobacter freundii	108	2	0.0185185
GIsul2	Proteobacteria.Gammaproteobacteria.Enterobacterales.Enterobacteriaceae.Citrobacter.Citrobacter freundii complex sp. CFNIH8	1	1	1
GIsul2	Proteobacteria.Gammaproteobacteria.Enterobacterales.Enterobacteriaceae.Citrobacter.Citrobacter sp. MGH109	1	1	1
GIsul2	Proteobacteria.Gammaproteobacteria.Enterobacterales.Enterobacteriaceae.Enterobacter.Enterobacter cloacae	620	4	0.00645161
GIsul2	Proteobacteria.Gammaproteobacteria.Enterobacterales.Enterobacteriaceae.Escherichia.Escherichia coli	12799	53	0.00414095
GIsul2	Proteobacteria.Gammaproteobacteria.Enterobacterales.Enterobacteriaceae.Klebsiella.Klebsiella pneumoniae	5873	7	0.0011919
GIsul2	Proteobacteria.Gammaproteobacteria.Enterobacterales.Enterobacteriaceae.Shigella.Shigella boydii	100	2	0.02
GIsul2	Proteobacteria.Gammaproteobacteria.Enterobacterales.Enterobacteriaceae.Shigella.Shigella dysenteriae	39	4	0.102564
GIsul2	Proteobacteria.Gammaproteobacteria.Enterobacterales.Enterobacteriaceae.Shigella.Shigella flexneri	445	8	0.0179775
GIsul2	Proteobacteria.Gammaproteobacteria.Enterobacterales.Enterobacteriaceae.Shigella.Shigella sonnei	1323	4	0.00302343
GIsul2	Proteobacteria.Gammaproteobacteria.Enterobacterales.Morganellaceae.Morganella.Morganella morganii	38	1	0.0263158
GIsul2	Proteobacteria.Gammaproteobacteria.Enterobacterales.Morganellaceae.Proteus.Proteus vulgaris	10	1	0.1
GIsul2	Proteobacteria.Gammaproteobacteria.Enterobacterales.Morganellaceae.Providencia.Providencia rettgeri	14	1	0.0714286
GIsul2	Proteobacteria.Gammaproteobacteria.Enterobacterales.Morganellaceae.Providencia.Providencia stuartii	12	1	0.0833333
GIsul2	Proteobacteria.Gammaproteobacteria.Orbales.Orbaceae.Gilliamella.Gilliamella apicola	75	9	0.12
GIsul2	Proteobacteria.Gammaproteobacteria.Orbales.Orbaceae.Gilliamella.Gilliamella apis	23	4	0.173913
GIsul2	Proteobacteria.Gammaproteobacteria.Pasteurellales.Pasteurellaceae.Gallibacterium.Gallibacterium anatis	26	7	0.269231
GIsul2	Proteobacteria.Gammaproteobacteria.Pseudomonadales.Moraxellaceae.Acinetobacter.Acinetobacter baumannii	3190	31	0.00971787
GIsul2	Proteobacteria.Gammaproteobacteria.Pseudomonadales.Moraxellaceae.Acinetobacter.Acinetobacter bereziniae	8	3	0.375
GIsul2	Proteobacteria.Gammaproteobacteria.Pseudomonadales.Moraxellaceae.Acinetobacter.Acinetobacter lwoffii	16	1	0.0625
GIsul2	Proteobacteria.Gammaproteobacteria.Pseudomonadales.Moraxellaceae.Acinetobacter.Acinetobacter pittii	172	1	0.00581395
GIsul2	Proteobacteria.Gammaproteobacteria.Pseudomonadales.Moraxellaceae.Acinetobacter.Acinetobacter sp. CIP 53.82	1	1	1
GIsul2	Proteobacteria.Gammaproteobacteria.Pseudomonadales.Moraxellaceae.Acinetobacter.Acinetobacter sp. CIP 56.2	1	1	1
GIsul2	Proteobacteria.Gammaproteobacteria.Pseudomonadales.Moraxellaceae.Acinetobacter.Acinetobacter sp. CIP 64.7	1	1	1
GIsul2	Proteobacteria.Gammaproteobacteria.Pseudomonadales.Moraxellaceae.Acinetobacter.Acinetobacter sp. NCTC 10304	1	1	1
GIsul2	Proteobacteria.Gammaproteobacteria.Pseudomonadales.Pseudomonadaceae.Oblitimonas.Oblitimonas alkaliphila	2	1	0.5
GIsul2	Proteobacteria.Gammaproteobacteria.Pseudomonadales.Pseudomonadaceae.Pseudomonas.Pseudomonas aeruginosa	3151	7	0.00222152
GIsul2	Proteobacteria.Gammaproteobacteria.Pseudomonadales.Pseudomonadaceae.Pseudomonas.Pseudomonas sp. NBRC 111118	1	1	1
GIsul2	Proteobacteria.Gammaproteobacteria.Pseudomonadales.Pseudomonadaceae.Pseudomonas.Pseudomonas stutzeri	229	2	0.00873362
GIsul2	Proteobacteria.Gammaproteobacteria.Xanthomonadales.Xanthomonadaceae.Stenotrophomonas.Stenotrophomonas maltophilia	372	1	0.00268817
CR2-sul2	Chlamydiae.Chlamydiia.Chlamydiales.Chlamydiaceae.Chlamydia.Chlamydia abortus	60	1	0.0166667
CR2-sul2	Proteobacteria.Alphaproteobacteria.Caulobacterales.Caulobacteraceae.Brevundimonas.Brevundimonas naejangsanensis	10	1	0.1
CR2-sul2	Proteobacteria.Betaproteobacteria.Burkholderiales.Alcaligenaceae.Bordetella.Bordetella bronchiseptica	70	1	0.0142857
CR2-sul2	Proteobacteria.Betaproteobacteria.Burkholderiales.Burkholderiaceae.Burkholderia.Burkholderia sp. AU33647	1	1	1
CR2-sul2	Proteobacteria.Betaproteobacteria.Burkholderiales.Burkholderiaceae.Burkholderia.Burkholderia sp. HI4860	1	1	1
CR2-sul2	Proteobacteria.Betaproteobacteria.Burkholderiales.Burkholderiaceae.Pandoraea.Pandoraea sp. 64-18	1	1	1
CR2-sul2	Proteobacteria.Betaproteobacteria.Burkholderiales.Comamonadaceae..Comamonadaceae bacterium SCN 68-20	1	1	1
CR2-sul2	Proteobacteria.Betaproteobacteria.Burkholderiales.Comamonadaceae.Alicycliphilus.Alicycliphilus sp. UBA6761	1	1	1
CR2-sul2	Proteobacteria.Betaproteobacteria.Burkholderiales.Comamonadaceae.Comamonas.Comamonas testosteroni	13	1	0.0769231
CR2-sul2	Proteobacteria.Gammaproteobacteria.Aeromonadales.Aeromonadaceae.Aeromonas.Aeromonas salmonicida	41	1	0.0243902
CR2-sul2	Proteobacteria.Gammaproteobacteria.Alteromonadales.Alteromonadaceae.Marinobacter.Marinobacter sp. YWL01	1	1	1
CR2-sul2	Proteobacteria.Gammaproteobacteria.Alteromonadales.Colwelliaceae.Colwellia.Colwellia chukchiensis	2	2	1
CR2-sul2	Proteobacteria.Gammaproteobacteria.Alteromonadales.Idiomarinaceae..Idiomarinaceae bacterium	6	1	0.166667
CR2-sul2	Proteobacteria.Gammaproteobacteria.Alteromonadales.Idiomarinaceae.Idiomarina.Idiomarina sp. UBA4520	1	1	1
CR2-sul2	Proteobacteria.Gammaproteobacteria.Alteromonadales.Shewanellaceae.Shewanella.Shewanella halifaxensis	1	1	1
CR2-sul2	Proteobacteria.Gammaproteobacteria.Enterobacterales.Enterobacteriaceae.Citrobacter.Citrobacter freundii	108	7	0.0648148
CR2-sul2	Proteobacteria.Gammaproteobacteria.Enterobacterales.Enterobacteriaceae.Citrobacter.Citrobacter portucalensis	10	2	0.2
CR2-sul2	Proteobacteria.Gammaproteobacteria.Enterobacterales.Enterobacteriaceae.Citrobacter.Citrobacter sp. MGH99	1	1	1
CR2-sul2	Proteobacteria.Gammaproteobacteria.Enterobacterales.Enterobacteriaceae.Cronobacter.Cronobacter dublinensis	35	1	0.0285714
CR2-sul2	Proteobacteria.Gammaproteobacteria.Enterobacterales.Enterobacteriaceae.Enterobacter.Enterobacter asburiae	53	5	0.0943396
CR2-sul2	Proteobacteria.Gammaproteobacteria.Enterobacterales.Enterobacteriaceae.Enterobacter.Enterobacter cloacae	620	40	0.0645161
CR2-sul2	Proteobacteria.Gammaproteobacteria.Enterobacterales.Enterobacteriaceae.Enterobacter.Enterobacter cloacae complex sp. ECNIH12	1	1	1
CR2-sul2	Proteobacteria.Gammaproteobacteria.Enterobacterales.Enterobacteriaceae.Enterobacter.Enterobacter cloacae complex sp. TREC1	1	1	1
CR2-sul2	Proteobacteria.Gammaproteobacteria.Enterobacterales.Enterobacteriaceae.Enterobacter.Enterobacter genomosp. L	6	2	0.333333
CR2-sul2	Proteobacteria.Gammaproteobacteria.Enterobacterales.Enterobacteriaceae.Enterobacter.Enterobacter genomosp. N	1	1	1
CR2-sul2	Proteobacteria.Gammaproteobacteria.Enterobacterales.Enterobacteriaceae.Enterobacter.Enterobacter hormaechei	456	41	0.0899123
CR2-sul2	Proteobacteria.Gammaproteobacteria.Enterobacterales.Enterobacteriaceae.Enterobacter.Enterobacter kobei	42	2	0.047619
CR2-sul2	Proteobacteria.Gammaproteobacteria.Enterobacterales.Enterobacteriaceae.Enterobacter.Enterobacter roggenkampii	46	1	0.0217391
CR2-sul2	Proteobacteria.Gammaproteobacteria.Enterobacterales.Enterobacteriaceae.Enterobacter.Enterobacter sp. MGH 14	1	1	1
CR2-sul2	Proteobacteria.Gammaproteobacteria.Enterobacterales.Enterobacteriaceae.Enterobacter.Enterobacter sp. MGH 15	1	1	1
CR2-sul2	Proteobacteria.Gammaproteobacteria.Enterobacterales.Enterobacteriaceae.Enterobacter.Enterobacter sp. MGH 3	1	1	1
CR2-sul2	Proteobacteria.Gammaproteobacteria.Enterobacterales.Enterobacteriaceae.Escherichia.Escherichia albertii	44	1	0.0227273
CR2-sul2	Proteobacteria.Gammaproteobacteria.Enterobacterales.Enterobacteriaceae.Escherichia.Escherichia coli	12799	574	0.0448473
CR2-sul2	Proteobacteria.Gammaproteobacteria.Enterobacterales.Enterobacteriaceae.Escherichia.Escherichia sp. MOD1-EC5287	1	1	1
CR2-sul2	Proteobacteria.Gammaproteobacteria.Enterobacterales.Enterobacteriaceae.Escherichia.Escherichia sp. R15	1	1	1
CR2-sul2	Proteobacteria.Gammaproteobacteria.Enterobacterales.Enterobacteriaceae.Escherichia.Escherichia sp. R17	1	1	1
CR2-sul2	Proteobacteria.Gammaproteobacteria.Enterobacterales.Enterobacteriaceae.Klebsiella.Klebsiella aerogenes	154	3	0.0194805
CR2-sul2	Proteobacteria.Gammaproteobacteria.Enterobacterales.Enterobacteriaceae.Klebsiella.Klebsiella michiganensis	70	1	0.0142857
CR2-sul2	Proteobacteria.Gammaproteobacteria.Enterobacterales.Enterobacteriaceae.Klebsiella.Klebsiella oxytoca	121	2	0.0165289
CR2-sul2	Proteobacteria.Gammaproteobacteria.Enterobacterales.Enterobacteriaceae.Klebsiella.Klebsiella pneumoniae	5873	264	0.0449515
CR2-sul2	Proteobacteria.Gammaproteobacteria.Enterobacterales.Enterobacteriaceae.Klebsiella.Klebsiella quasipneumoniae	171	7	0.0409357
CR2-sul2	Proteobacteria.Gammaproteobacteria.Enterobacterales.Enterobacteriaceae.Lelliottia.Lelliottia nimipressuralis	1	1	1
CR2-sul2	Proteobacteria.Gammaproteobacteria.Enterobacterales.Enterobacteriaceae.Pluralibacter.Pluralibacter gergoviae	17	2	0.117647
CR2-sul2	Proteobacteria.Gammaproteobacteria.Enterobacterales.Enterobacteriaceae.Raoultella.Raoultella ornithinolytica	36	2	0.0555556
CR2-sul2	Proteobacteria.Gammaproteobacteria.Enterobacterales.Enterobacteriaceae.Salmonella.Salmonella enterica	9213	141	0.0153045
CR2-sul2	Proteobacteria.Gammaproteobacteria.Enterobacterales.Enterobacteriaceae.Shigella.Shigella boydii	100	5	0.05
CR2-sul2	Proteobacteria.Gammaproteobacteria.Enterobacterales.Enterobacteriaceae.Shigella.Shigella flexneri	445	4	0.00898876
CR2-sul2	Proteobacteria.Gammaproteobacteria.Enterobacterales.Enterobacteriaceae.Shigella.Shigella sonnei	1323	38	0.0287226
CR2-sul2	Proteobacteria.Gammaproteobacteria.Enterobacterales.Enterobacteriaceae.Superficieibacter.Superficieibacter electus	2	2	1
CR2-sul2	Proteobacteria.Gammaproteobacteria.Enterobacterales.Hafniaceae.Edwardsiella.Edwardsiella anguillarum	4	3	0.75
CR2-sul2	Proteobacteria.Gammaproteobacteria.Enterobacterales.Hafniaceae.Edwardsiella.Edwardsiella piscicida	15	3	0.2
CR2-sul2	Proteobacteria.Gammaproteobacteria.Enterobacterales.Morganellaceae.Morganella.Morganella morganii	38	1	0.0263158
CR2-sul2	Proteobacteria.Gammaproteobacteria.Enterobacterales.Morganellaceae.Proteus.Proteus mirabilis	84	7	0.0833333
CR2-sul2	Proteobacteria.Gammaproteobacteria.Enterobacterales.Morganellaceae.Providencia.Providencia rettgeri	14	2	0.142857
CR2-sul2	Proteobacteria.Gammaproteobacteria.Enterobacterales.Yersiniaceae.Serratia.Serratia marcescens	404	31	0.0767327
CR2-sul2	Proteobacteria.Gammaproteobacteria.Enterobacterales.Yersiniaceae.Yersinia.Yersinia pestis	337	1	0.00296736
CR2-sul2	Proteobacteria.Gammaproteobacteria.Oceanospirillales.Alcanivoracaceae.Alcanivorax.Alcanivorax sp. KX64203	1	1	1
CR2-sul2	Proteobacteria.Gammaproteobacteria.Pasteurellales.Pasteurellaceae.Mannheimia.Mannheimia haemolytica	60	2	0.0333333
CR2-sul2	Proteobacteria.Gammaproteobacteria.Pasteurellales.Pasteurellaceae.Pasteurella.Pasteurella multocida	129	6	0.0465116
CR2-sul2	Proteobacteria.Gammaproteobacteria.Pseudomonadales.Moraxellaceae.Acinetobacter.Acinetobacter baumannii	3190	993	0.311285
CR2-sul2	Proteobacteria.Gammaproteobacteria.Pseudomonadales.Moraxellaceae.Acinetobacter.Acinetobacter genomosp. 33YU	3	1	0.333333
CR2-sul2	Proteobacteria.Gammaproteobacteria.Pseudomonadales.Moraxellaceae.Acinetobacter.Acinetobacter nosocomialis	96	3	0.03125
CR2-sul2	Proteobacteria.Gammaproteobacteria.Pseudomonadales.Moraxellaceae.Acinetobacter.Acinetobacter pittii	172	1	0.00581395
CR2-sul2	Proteobacteria.Gammaproteobacteria.Pseudomonadales.Moraxellaceae.Acinetobacter.Acinetobacter sp. SWAC57	1	1	1
CR2-sul2	Proteobacteria.Gammaproteobacteria.Pseudomonadales.Moraxellaceae.Acinetobacter.Acinetobacter sp. WCHAc060115	1	1	1
CR2-sul2	Proteobacteria.Gammaproteobacteria.Pseudomonadales.Pseudomonadaceae.Pseudomonas.Pseudomonas aeruginosa	3151	1	0.00031736
CR2-sul2	Proteobacteria.Gammaproteobacteria.Pseudomonadales.Pseudomonadaceae.Pseudomonas.Pseudomonas stutzeri	229	1	0.00436681
CR2-sul2	Proteobacteria.Gammaproteobacteria.Vibrionales.Vibrionaceae.Photobacterium.Photobacterium damselae	21	1	0.047619
CR2-sul2	Proteobacteria.Gammaproteobacteria.Vibrionales.Vibrionaceae.Vibrio.Vibrio cholerae	921	196	0.212812
CR2-sul2	Proteobacteria.Gammaproteobacteria.Vibrionales.Vibrionaceae.Vibrio.Vibrio parahaemolyticus	831	3	0.00361011
CR2-sul2	Proteobacteria.Gammaproteobacteria.Vibrionales.Vibrionaceae.Vibrio.Vibrio vulnificus	115	1	0.00869565
CR2-sul2	Proteobacteria.Gammaproteobacteria.Xanthomonadales.Xanthomonadaceae.Arenimonas.Arenimonas caeni	1	1	1
